# Supplementary material for: The strength of Nesterov’s accelerated gradient in boosting transferability of stealthy adversarial attacks
Source: PLoS One. 2025 Nov 25;20(11):e0337463. doi: 10.1371/journal.pone.0337463 (PMC12646479; doi:10.1371/journal.pone.0337463)
Supplement: S1 Table — Attack success rates (%) of adversarial attacks against twelve models. This table contains the supplementary results for the subsection Flexibility. (XLSX) [file pone.0337463.s001.xlsx]

## Sheet: S1 tables
Model	Attack	Res-18	Res-34	Res-50	Res-101	EfficientNet	GoogLeNet	Inc-v3	MNASNet	MobileNet	ShuffleNet	SqueezeNet	VGG
EfficientNet	DI	58.6	56.2	53.4	49.4	99.2*	49.6	51.8	65.2	57.6	56.6	59.4	59.6
	DI+Ours	69.4	65.6	62.6	60.8	99.4*	65.4	62.8	78.8	72.4	63.2	68.4	69
GoogLeNet	DI	52	46.2	42.8	38.4	39	100*	47	47.6	44.6	51	55.8	50.4
	DI+Ours	66.6	61.8	56.4	49.6	48.8	100*	63.4	56.6	52.8	55	65.2	61
Inception	DI	43.2	39.2	36.8	34	33.4	40	98*	42.6	41.6	47.8	48.4	41.2
	DI+Ours	50.4	47.4	43.6	40.4	42	51.2	97.4*	49.4	45.2	51.8	52.2	50.2
MNASNet	DI	46.8	41.8	37.8	33.2	40.6	39	40	100*	54.8	53	56.4	47.6
	DI+Ours	57.4	49.6	44.4	41.6	55.2	48.6	49.6	100*	68.8	62	65.8	59.2
MobileNet	DI	45	39	37	35.4	44.2	39	41	65.6	100*	54	55.8	47.4
	DI+Ours	53	46.4	43.6	37.8	56	46.6	47.8	78.2	100*	63	63	57.2
ShuffleNet	DI	44	37.6	33.6	31.2	34.4	37.8	37.2	48.6	43.4	100*	55.8	41.8
	DI+Ours	51.4	41.4	37.8	36.6	41.2	42.6	43.4	58.8	49.4	100*	64.8	48.6
SqueezeNet	DI	51	42.8	37.8	34.4	36.2	42.4	39.6	49.4	43.6	55.6	100*	52
	DI+Ours	60.8	49.2	44.4	38.6	40.4	50.4	45.8	59.6	48.8	61.4	100*	62.8
VGG	DI	62	53.4	52.2	44.8	47	50.6	45.6	54.4	46.8	52	66	100*
	DI+Ours	76	67.2	62.4	54.8	59.8	63.2	53.6	68.4	56	59.6	76.6	99.8*
∗ indicates the white-box attacks.
