# Supplementary material for: The strength of Nesterov’s accelerated gradient in boosting transferability of stealthy adversarial attacks
Source: PLoS One. 2025 Nov 25;20(11):e0337463. doi: 10.1371/journal.pone.0337463 (PMC12646479; doi:10.1371/journal.pone.0337463)
Supplement: S2 Table — Attack success rates (%) of adversarial attacks against twelve models. This table contains the supplementary results for the subsection Flexibility and Further Comparison with NI-FGSM. (XLSX) [file pone.0337463.s002.xlsx]

## Sheet: S1 tables
Model	Attack	Res-18	Res-34	Res-50	Res-101	EfficientNet	GoogLeNet	Inc-v3	MNASNet	MobileNet	ShuffleNet	SqueezeNet	VGG
EfficientNet	SI	61.2	55.2	53.6	50.8	100*	54	53.2	70.6	61.2	57.4	63.6	61.6
	SI-NI-FGSM	63.6	59	56.6	54	100*	59	59	74.4	66.2	62.4	67	65.4
	SI+Ours	67.4	63.2	59.8	57.4	99.2*	63.2	62.2	79.8	71.2	63.4	69	69.2
GoogLeNet	SI	52.2	46.4	42	37.6	38.8	100*	45.8	47.4	44.2	51.8	57.2	49
	SI-NI-FGSM	58.6	53	49.8	45.2	46	100*	52.6	54.6	47.4	55.2	62.8	58
	SI+Ours	64.4	58.8	55.8	48.6	48.6	99.6*	61.4	58	50.4	57.4	65.6	61.4
Inception	SI	43.4	38	35.6	32.8	34.2	41	89.8*	42	39.4	47.8	49.6	40.6
	SI-NI-FGSM	49	43.2	39.8	38.4	38.8	46.2	96.2*	45.8	44	49.8	52.4	44
	SI+Ours	49.8	45	42.2	41	38.4	50.2	92.6*	49	46	51.8	53.8	48.4
MNASNet	SI	46.2	41	37	33.2	40.8	39.2	39.8	100*	54.2	54.8	57.4	46.6
	SI-NI-FGSM	50.2	44.6	40.8	38	50.6	45	43.6	100*	61.4	58.2	63.8	53.8
	SI+Ours	52.6	44.2	41.8	37.2	50.4	46.2	46.2	100*	68	60.6	65.2	54.2
MobileNet	SI	44.2	39.6	37.4	34	43.4	39.4	40.8	65	100*	55	55	49.2
	SI-NI-FGSM	46.2	42.4	40.2	37.2	46.6	42.8	42.2	72.2	100*	59.4	60.8	51
	SI+Ours	49	42.8	40.4	37	49.2	45.4	44.8	78	100*	61	63.4	53
ShuffleNet	SI	43.6	37.2	33.8	29.8	34.8	37.2	37	48	43.4	99.8*	54.8	41.6
	SI-NI-FGSM	46.6	38.6	36.4	32.6	37.2	38.8	38.2	50.6	46.6	100*	59	44
	SI+Ours	48.6	41	36.8	33.8	38.6	40.4	40.2	54	48	99.8*	61	47.4
SqueezeNet	SI	47.4	40	35.2	33.6	34.2	41.4	38.8	47.4	42.6	54.2	100*	48.8
	SI-NI-FGSM	51.8	41	37.8	34.6	36.8	44.6	40.2	51.4	44.2	57.6	100*	53.4
	SI+Ours	55.6	44.4	38.8	36.2	40	46.4	43.4	56	46.4	60	100*	57.2
VGG	SI	61.6	56	51.2	44	48.6	51	45.8	56.2	48	55.2	67.2	99.8*
	SI-NI-FGSM	66	58	52.4	48.2	52	55.4	50.2	59.6	49.6	58	70.8	99.8*
	SI+Ours	74	65	58.8	51.6	58.6	62	56	66.6	54.2	61	74.8	99.8*
∗ indicates the white-box attacks.
