# Supplementary material for: The strength of Nesterov’s accelerated gradient in boosting transferability of stealthy adversarial attacks
Source: PLoS One. 2025 Nov 25;20(11):e0337463. doi: 10.1371/journal.pone.0337463 (PMC12646479; doi:10.1371/journal.pone.0337463)
Supplement: S3 Table — Attack success rates (%) of adversarial attacks against twelve models. This table contains the supplementary results for the subsection Flexibility. (XLSX) [file pone.0337463.s003.xlsx]

## Sheet: S1 tables
Model	Attack	Res-18	Res-34	Res-50	Res-101	EfficientNet	GoogLeNet	Inc-v3	MNASNet	MobileNet	ShuffleNet	SqueezeNet	VGG
EfficientNet	TI	52.6	49.6	46	42.4	98*	43.8	44.8	62	58	52.2	55	51.8
	TI+Ours	57.2	55.2	51.2	48.8	98.2*	47.4	48.6	65.8	64	54.2	56.6	55.4
GoogLeNet	TI	43	39	37	32.8	32.8	99.8*	41	44	42.8	48.4	51.4	42.2
	TI+Ours	53.2	48.6	43.4	40	38.6	99.8*	49	52.8	48	50.4	55.8	51.8
Inception	TI	40.4	35	31.6	32	30.4	36	97.6*	39.4	39.2	45.8	48	39.4
	TI+Ours	44.6	39	36.2	33.8	34	41.4	95.4*	43	42.6	46.2	49.6	44.2
MNASNet	TI	44	38.8	36.2	32.6	35.8	37.4	38.6	100*	50.2	50.2	53.8	44.6
	TI+Ours	52.4	47	42.6	36.8	42.8	42.4	42.8	100*	59.6	55	60.4	53.2
MobileNet	TI	45.2	40.8	39	35	40.6	38.4	40.6	58.2	100*	54.2	54.2	45.8
	TI+Ours	50	43.6	41.2	37.4	47.2	42.8	45.4	66.4	100*	58.2	59	50.6
ShuffleNet	TI	42.8	37.4	34	33	33.4	38.2	37.2	50.8	48.6	100*	54.2	43.4
	TI+Ours	48.8	44	38.4	35.8	37	40.2	41.2	54.8	54.6	99.8*	58.6	49
SqueezeNet	TI	49	40.8	34.8	34.6	33.6	40.8	38.6	51.8	47.8	52	100*	49.6
	TI+Ours	54.4	46	40.6	37	36.6	43.6	42.8	59.2	53.4	57.4	100*	55
VGG	TI	54.6	48.2	42.4	38	37	41.6	40.8	52.8	46.4	50.6	57.4	99.8*
	TI+Ours	62.4	53.2	46.8	42.6	40.6	44	45.4	57.6	52.4	51.8	62.6	99.6*
∗ indicates the white-box attacks.
