# Supplementary material for: The strength of Nesterov’s accelerated gradient in boosting transferability of stealthy adversarial attacks
Source: PLoS One. 2025 Nov 25;20(11):e0337463. doi: 10.1371/journal.pone.0337463 (PMC12646479; doi:10.1371/journal.pone.0337463)
Supplement: S4 Table — Attack success rates (%) of adversarial attacks against twelve models. This table contains the supplementary results for the subsection Flexibility. (XLSX) [file pone.0337463.s004.xlsx]

## Sheet: S1 tables
Model	Attack	Res-18	Res-34	Res-50	Res-101	EfficientNet	GoogLeNet	Inc-v3	MNASNet	MobileNet	ShuffleNet	SqueezeNet	VGG
EfficientNet	DI+SI	67.2	62.8	60.8	58	98.8*	65.2	64.6	74.4	71.6	63.8	68	67.8
	DI+SI+Ours	74.8	71.4	65.2	64.6	99.2*	72.6	68.6	85.6	77.6	68.8	75.2	73.4
GoogLeNet	DI+SI	60.4	53.8	49.4	43.8	44.8	99.6*	55.4	52.8	48	54.2	62.6	56.6
	DI+SI+Ours	71.8	64.2	60.2	52.6	53.4	99.6*	67	63.2	54.8	58.8	69.4	66.4
Inception	DI+SI	45.4	41.6	38.4	36.8	36.4	45.2	85*	44.2	42.2	48.8	51.2	44.2
	DI+SI+Ours	53.8	49.6	45.2	42.8	41	55	93*	51.6	49.2	53.2	59.4	51.8
MNASNet	DI+SI	51	45	40.8	36.6	49.4	45.4	43.2	100*	62.8	57.6	62.4	53
	DI+SI+Ours	58.8	50	44.8	42	54.2	51.4	51.6	100*	75.2	64.6	70.2	59.4
MobileNet	DI+SI	49.6	43.6	41.6	37.6	51.4	45.8	45.6	75.2	99.8*	60.2	60.8	51.4
	DI+SI+Ours	57.2	48.4	44.4	40.8	58.2	52.2	50	83.8	100*	68.2	68.8	59.2
ShuffleNet	DI+SI	47	39.8	37.4	33.4	37.8	41	40	53	47	99.8*	61.4	45.8
	DI+SI+Ours	52.4	44.4	43	38	42.2	46.8	44	61	53.2	99.8*	68.6	54.4
SqueezeNet	DI+SI	55.4	44.8	39.6	35.8	37.6	47	42.6	53	47.4	60.2	100*	54.6
	DI+SI+Ours	62.6	50.6	43.8	40	44.6	53.6	49.2	62	50.8	66.2	100*	62.4
VGG	DI+SI	68.8	60.4	55.8	49.4	52	57.4	51.6	63.4	50	57.6	72.6	99.8*
	DI+SI+Ours	79.2	70	65.8	57.4	63	68.2	62.4	72.2	58.4	63	78.8	99.6*
∗ indicates the white-box attacks.
