# Supplementary material for: The strength of Nesterov’s accelerated gradient in boosting transferability of stealthy adversarial attacks
Source: PLoS One. 2025 Nov 25;20(11):e0337463. doi: 10.1371/journal.pone.0337463 (PMC12646479; doi:10.1371/journal.pone.0337463)
Supplement: S5 Table — Attack success rates (%) of adversarial attacks against twelve models. This table contains the supplementary results for the subsection Flexibility. (XLSX) [file pone.0337463.s005.xlsx]

## Sheet: S1 tables
Model	Attack	Res-18	Res-34	Res-50	Res-101	EfficientNet	GoogLeNet	Inc-v3	MNASNet	MobileNet	ShuffleNet	SqueezeNet	VGG
EfficientNet	DI+TI	55.4	51.2	48	44.2	93.8*	45.4	45.2	62.4	58.6	52.6	55.8	53.2
	DI+TI+Ours	61	56.6	55.4	50.2	96.4*	49.6	52	69.8	68	56.8	61.2	59.6
GoogLeNet	DI+TI	46.2	41.8	37	34.2	33.2	98.2*	43	45.6	43	48.4	51.8	43.8
	DI+TI+Ours	56.6	52	48	41	40.8	98.6*	53.4	54.8	50.8	50.8	59.2	52.6
Inception	DI+TI	41.8	36.4	33.8	33	31.6	37.2	96.4*	40.4	40.2	46.6	49.2	40.2
	DI+TI+Ours	46	41.2	39	37.4	35.8	44.4	95.2*	46.4	45.8	47.8	51.2	44.8
MNASNet	DI+TI	46.4	40.6	37.6	34.4	36.8	38.8	38.6	99.4*	51.2	52.2	54.2	46.4
	DI+TI+Ours	55.6	48.2	43.4	38.4	44.2	44	45	100*	64.2	56	63.2	55
MobileNet	DI+TI	46.8	41.6	40	36	42.6	39.8	41.6	60.8	100*	54.4	56.8	45.8
	DI+TI+Ours	51.4	46.2	43.4	39	48.4	42.8	46.4	70.4	99.8*	60	61.6	52.2
ShuffleNet	DI+TI	43.8	37.8	34.2	32.2	33.2	37.6	37.4	50.4	48.2	99.6*	54	42.8
	DI+TI+Ours	50.8	44.2	39.4	36	37.6	39.8	41.8	58	57.4	99.6*	61	49.4
SqueezeNet	DI+TI	49.2	41	37.2	34.2	33.6	40.2	39.6	51.4	45.8	52.2	99.8*	49.2
	DI+TI+Ours	57.2	46.8	41.2	37.8	37.8	44.2	44.2	61.4	56.4	59.2	99.8*	56.4
VGG	DI+TI	54.4	49.2	43.6	39.4	37.2	43.6	41.8	53.4	46.8	50.8	58.2	99.4*
	DI+TI+Ours	65.8	57.4	50.8	44.6	43.4	47.4	47	60.2	54.2	53.4	66.2	99.6*
∗ indicates the white-box attacks.
