# Supplementary material for: The strength of Nesterov’s accelerated gradient in boosting transferability of stealthy adversarial attacks
Source: PLoS One. 2025 Nov 25;20(11):e0337463. doi: 10.1371/journal.pone.0337463 (PMC12646479; doi:10.1371/journal.pone.0337463)
Supplement: S6 Table — Attack success rates (%) of adversarial attacks against twelve models. This table contains the supplementary results for the subsection Flexibility. (XLSX) [file pone.0337463.s006.xlsx]

## Sheet: S1 tables
Model	Attack	Res-18	Res-34	Res-50	Res-101	EfficientNet	GoogLeNet	Inc-v3	MNASNet	MobileNet	ShuffleNet	SqueezeNet	VGG
EfficientNet	SI+TI	58.8	53.4	52	47.6	93.4*	49	50.8	66.2	67	57	60	56.8
	SI+TI+Ours	62	57.2	52.4	51.4	97.4*	51.2	54	69.2	72.2	60.6	63.6	57.8
GoogLeNet	SI+TI	50.2	43.8	39.8	36.8	35.8	96.6*	46.4	48.2	46.4	50.2	54.4	48
	SI+TI+Ours	53.8	51.2	44.4	40.4	39.6	97.4*	51	54	50	52.4	59.4	51.4
Inception	SI+TI	40.6	36.4	33.2	32.8	32.6	37.2	81*	39.8	41.6	45.8	49.8	40.4
	SI+TI+Ours	45	41.8	38.2	36.2	35.2	41.8	88.8*	46	45.2	49.6	51	45.4
MNASNet	SI+TI	48.4	43.4	38.6	34.4	39.2	41.6	40.6	98.6*	57.4	54.2	58.4	48.4
	SI+TI+Ours	51.2	47	42.4	36.8	41.2	44.4	43.4	99*	63.4	56.6	62.2	52.2
MobileNet	SI+TI	49.6	42.6	41.6	36.8	43.8	42.2	43.8	64.8	98.8*	58	57.6	48.2
	SI+TI+Ours	50.6	45.6	41.6	37.6	46.8	43.8	46	67.6	99.4*	60.8	61.6	51.6
ShuffleNet	SI+TI	45.2	40.2	36.2	34.8	35.8	39.2	38.2	54.2	50.8	96.6*	56.8	45
	SI+TI+Ours	47.2	43	38.2	36.2	37.8	41	40.8	56.4	57	98.8*	59.6	48.4
SqueezeNet	SI+TI	53.4	43.8	37.4	36	34.8	43.4	41.4	55.8	49.6	55.2	99.2*	51.6
	SI+TI+Ours	53.4	47.4	39.6	37.4	37.6	45.2	42.8	60.4	54.6	58	99.4*	54.6
VGG	SI+TI	56.8	51	45.4	39.8	39	46.2	43.4	57.2	51.8	53.2	61.6	95*
	SI+TI+Ours	63	53.4	47.6	44	40.6	47.6	48.8	62.2	54.4	53.6	66.2	97.4*
∗ indicates the white-box attacks.
