# Supplementary material for: The strength of Nesterov’s accelerated gradient in boosting transferability of stealthy adversarial attacks
Source: PLoS One. 2025 Nov 25;20(11):e0337463. doi: 10.1371/journal.pone.0337463 (PMC12646479; doi:10.1371/journal.pone.0337463)
Supplement: S7 Table — Attack success rates (%) of adversarial attacks against twelve models. This table contains the supplementary results for the subsection Flexibility. (XLSX) [file pone.0337463.s007.xlsx]

## Sheet: S1 tables
Model	Attack	Res-18	Res-34	Res-50	Res-101	EfficientNet	GoogLeNet	Inc-v3	MNASNet	MobileNet	ShuffleNet	SqueezeNet	VGG
EfficientNet	SI+TI+DI	58.8	53.2	50.8	49.2	90.2*	49.8	52.8	66.4	68	58	61.2	57.8
	SI+TI+DI+Ours	65.2	60.8	55.6	52.2	96*	55.8	56.6	71.8	75	60.4	66.8	62
GoogLeNet	SI+TI+DI	51.6	47.8	41.2	37.4	37.2	93*	48.8	49.6	46.8	50.2	55.6	48.2
	SI+TI+DI+Ours	58.2	53.8	46.6	43.4	40.6	96.2*	54.8	57.4	52.6	52.4	59.8	51.8
Inception	SI+TI+DI	42.4	38	35	33.8	33.4	39.6	78*	42.2	41.8	46.8	49.8	41.2
	SI+TI+DI+Ours	46.6	42.8	38.6	38.6	36.4	46.6	87*	45.2	46.8	49.8	52.8	45.4
MNASNet	SI+TI+DI	50.4	44.2	39.2	34.6	40.4	41.6	40.4	97.2*	57.6	55.2	59.6	48.8
	SI+TI+DI+Ours	55.4	48.6	43.8	38	45	46.2	46.4	98.8*	67.6	58.2	65.4	53.4
MobileNet	SI+TI+DI	50.8	44.2	41.2	37.8	45.2	43.8	44.8	67.8	97.2*	58.4	60	49
	SI+TI+DI+Ours	53.8	47.2	43.8	37.6	49.6	46	48.2	72	99.2*	62.8	63.8	52.8
ShuffleNet	SI+TI+DI	45.4	40.4	36.4	34	35.6	40	38.8	53.6	50.8	92.8*	57.6	45.2
	SI+TI+DI+Ours	50	45	40.2	36.8	38.8	42.6	41.2	59.2	59	97*	64.8	49.6
SqueezeNet	SI+TI+DI	52.2	43.4	37.8	35.6	34.2	44.2	41.6	55.4	49.4	55	97.8*	51.2
	SI+TI+DI+Ours	56.2	48.2	42	37.4	38.6	47.6	45.6	62.4	55.6	59.4	99*	56.2
VGG	SI+TI+DI	59.6	52.2	45.8	40.2	40.6	46.2	45.6	59	51.8	53	62	92.6*
	SI+TI+DI+Ours	64.4	56.4	48.8	42.6	43.2	49.2	50.2	62.8	57.2	55	68.6	97*
∗ indicates the white-box attacks.
